# Supplementary material for: Seroprevalence of antibodies against hepatitis A and E among the general population in 5 provinces, Lao People’s Democratic Republic: Variation according to location
Source: PLoS One. 2025 Aug 14;20(8):e0329384. doi: 10.1371/journal.pone.0329384 (PMC12352656; doi:10.1371/journal.pone.0329384)
Supplement: S1 Data — (XLSX) [file pone.0329384.s001.xlsx]

## Sheet: data-sheet
gender	other (Please specify)	other (Please specify)	anti-hev	anti-hav
1			1	1
0			1	1
0			1	1
1			0	1
1			1	1
0			1	1
0			1	1
1			0	1
1			1	1
1			1	1
0			1	1
1			0	1
0			1	1
0			1	1
0			1	0
1			1	1
1			0	1
0			1	1
1			1	1
0			1	1
0			0	1
0			1	1
1			1	1
1			1	1
0			1	1
1			1	1
1			1	1
1			1	1
1			1	1
1			1	1
1			1	1
0			1	1
0			1	1
0			1	1
1			0	1
0			1	1
1			0	1
0			2	1
1			0	1
1			1	1
1			1	1
1			1	1
1			0	1
1			1	1
1			1	1
1			1	1
1			1	1
1			1	1
1			1	1
0			1	1
0			1	1
0			1	1
1			1	0
1			1	1
1			1	1
0			1	1
0			1	1
0	Retired		1	1
0			1	1
0			1	1
0			1	1
0			1	1
1			1	1
1			1	1
1			0	1
1			1	1
0			0	1
1			1	1
1			1	1
0			1	1
1			0	1
0			1	1
0			1	1
1	Private sector employee		1	1
0			0	1
1			1	1
0			0	1
1			1	1
1			1	1
1			1	1
0			1	1
1			1	1
0			1	1
0			1	1
1		Viet	0	1
0			0	1
1			1	1
1			1	1
1			1	1
1			1	1
1			1	1
1			1	1
1			1	1
0			1	1
1			1	1
1			1	1
1			1	1
0			1	1
1			1	1
0			1	1
1			0	0
0			1	1
1			1	1
0			1	1
1			1	1
0			1	1
1			1	1
1			1	1
1			0	1
1			1	1
1			0	1
1			1	1
0			1	1
1			1	1
0			0	1
0	Retired		1	1
0			1	1
1			1	1
0			1	1
1			0	1
0			1	1
0			1	1
0			1	0
0			1	1
1			1	1
0			1	1
1			0	1
1			1	1
1			1	1
0			1	1
1			0	1
0			1	1
1			2	1
1			1	1
0			0	1
1			0	0
1			0	0
1			0	0
1			1	1
1			0	1
1			0	0
0			1	0
0			1	0
1			1	1
0			0	0
1			0	1
1			1	1
1			1	1
1			1	1
1			0	1
1			1	0
0			1	0
0			1	1
1			0	0
0			1	0
1			0	1
0			1	1
0			1	1
1			0	1
1			1	1
1			2	1
0			1	1
1			1	1
0			1	1
1			1	0
1			1	1
1			0	1
1			0	1
1			0	1
1			2	1
1			1	1
1			1	1
0			1	1
0			1	1
1			1	1
0			1	0
1			0	1
0			1	1
1			0	0
1			1	1
1			1	1
0			1	1
0			0	1
1			1	1
1			0	1
0			0	1
0			1	1
1			1	1
1			0	0
1			0	0
0			0	0
1			0	0
0			0	0
1			0	0
0			1	1
1			1	1
1			0	0
1			1	1
1			1	1
1			0	1
1			0	1
1			0	0
1			1	1
1			1	1
1			1	1
0			2	1
1			1	1
0			1	1
0			1	1
1			0	1
0			0	1
1			1	1
0			0	0
0			1	1
0			2	1
1			1	1
1			0	1
1			1	1
1			0	1
1			1	1
1			0	1
1			1	1
0			1	1
0			0	0
0			1	1
1			0	1
1			0	0
0			1	1
1			1	1
0			1	1
0			0	1
0			0	0
0			0	0
0			1	1
0			1	0
0			1	0
0			0	0
1			1	1
1			1	1
0			0	1
0			0	0
0			1	1
1			0	1
0			1	0
1			0	1
0			1	1
1			1	1
1			1	0
1			1	1
1			0	1
1			1	0
1			1	1
1			1	1
1			1	1
1			0	1
1			0	1
1			0	1
0			1	1
1			0	1
1			0	0
0			1	1
0			1	1
1			1	1
0			1	1
1			1	1
1			0	0
0			1	0
1			0	0
1			1	1
1			0	1
0			1	0
0			1	1
1			1	1
1			0	1
1			1	1
1			1	1
1			0	1
1			1	1
1			0	1
0			1	1
0			1	1
1			1	1
0			1	1
0			1	0
1			0	1
1			1	1
1			1	0
1			0	1
1			1	1
1			0	1
1			0	1
0			0	1
1			1	1
1			1	1
1			1	1
1			1	0
1			0	0
1			1	1
0			1	1
0			0	1
1			0	1
1			1	1
0			1	1
0			0	1
1			0	0
0			1	1
0			0	1
0			0	1
0			1	1
0			1	1
0			1	1
0			1	1
0			0	1
1			1	1
1			1	1
1			1	1
1			0	1
1			0	1
1			0	1
1			1	1
0			1	1
0			1	1
0			1	1
0			1	1
1			1	1
0			1	1
0			1	1
0			1	1
0			1	1
0			1	1
1			0	1
1			0	1
1			0	1
1			1	1
1			0	0
1			1	1
0			1	0
1			0	0
1			0	0
0			1	1
1			1	1
1			1	1
1			1	1
0			1	1
1			0	1
1			1	1
0			1	1
1			1	1
1			1	1
1			1	1
1			0	0
1			1	0
1			1	1
1			1	1
1			1	1
0			1	1
1			1	1
1			1	1
1			1	1
1			1	1
0			1	1
1			2	0
1			1	1
1			0	1
0			0	0
1			1	1
1			1	1
0			1	1
1			1	1
1			1	1
0			1	0
0			1	1
0			1	0
1			1	1
0			0	0
0			1	1
1			1	1
1			1	1
1			1	1
0			1	1
0			1	1
1			1	1
0			0	0
1			1	1
0			1	0
1			0	1
1			1	1
1			1	1
1			1	1
1			1	1
0			1	1
0			1	1
1			0	1
0			1	1
1			1	1
1			1	1
1			1	1
0			1	1
1			1	1
0			1	1
0			1	1
0			0	1
1			1	1
1			2	1
1			0	1
1			0	1
1			1	1
1			1	1
0			0	1
0			1	1
1			0	1
0			1	1
1			0	1
0			1	1
1			1	1
0			2	1
0			0	1
1			0	0
1			0	1
0			1	1
1			0	0
1			2	1
1			1	1
0			1	1
1			0	0
1			0	1
0			0	1
1			1	1
0			0	0
0			1	1
0			0	1
1			0	1
0			0	1
0			1	1
1			1	1
1			0	0
1			0	1
0			1	1
1			1	1
1			1	1
1			0	0
0			0	1
0			0	1
0			0	1
0			0	1
1			1	1
1			1	1
0			1	1
1			1	1
1			0	0
0			1	1
0			1	1
1			0	1
0			0	1
1			1	1
1			0	1
0			1	1
1			1	1
1			1	1
1			1	1
0			0	1
1			2	1
0			1	1
1			1	1
1			1	1
1			1	1
0			1	1
0			1	1
0			1	1
1			0	1
0			1	1
1			1	1
1			0	0
0			1	1
1			1	1
1			1	1
0			1	1
1			1	1
0			2	1
1			1	1
1			0	1
1			0	1
1			0	1
1			0	1
0			1	0
1			0	1
1			1	1
0			1	1
0			1	1
0			1	1
0			1	1
0			0	1
0			1	1
0			0	1
1			0	1
1			1	1
1			0	1
0			1	1
1			1	1
0			1	1
1			1	1
1			0	0
1			0	1
1			1	1
0	Private sector employee		0	1
0			1	1
1			1	1
1			0	0
1			0	1
1			1	1
0			1	0
1			0	0
1			0	0
1			0	1
1			0	1
1			1	1
1			0	1
1			0	0
1			0	0
1			1	1
1			1	1
1			1	1
1			0	1
1			0	1
0			1	1
0			1	1
0			1	1
1			1	1
0			1	1
1			0	1
1			1	1
0			1	1
1			1	1
0			1	1
0			1	1
1			1	1
0			1	1
0			1	1
1			0	1
1			1	1
1			1	1
1			0	0
1			0	1
1			1	1
1			0	1
0			1	1
0			1	1
0			1	1
0			0	0
1			0	1
1			1	1
1			2	1
0			0	0
1			0	1
0			1	1
0			1	1
1			1	1
1			0	1
1			1	1
0			1	1
0			1	1
1			0	1
1			1	1
0			1	1
0			0	0
0			1	1
1			1	1
0			0	1
0			1	1
1			1	1
1	Project NTC ( TB)		1	1
0			1	0
1			1	1
0			1	1
0			1	1
0			0	1
1			0	1
1			1	1
1			0	1
1			0	1
0			1	1
0			0	1
0			0	0
1			0	1
1			1	1
1			0	1
1			1	1
1			0	0
1			0	0
1			1	1
0			1	1
1			0	0
0			0	0
0	Private sector employee		0	1
1			0	0
1			1	1
1			1	1
0			1	1
1	Livestock production		1	1
0			1	1
1	Livestock production		1	1
0			1	1
0			0	0
1			1	1
1			0	1
1			1	1
0			1	1
1			0	0
1			0	1
0			1	1
0			1	1
1	Livestock production		1	1
0			0	0
1			0	1
0			0	0
0			1	1
1			0	1
0			1	1
1			0	1
1			0	1
1	Livestock production		0	1
0			1	1
1			0	1
1			0	1
1			0	0
1	Housekeeper		0	0
0			0	1
1			2	1
0			1	1
1			0	0
1			1	1
0			1	1
0			1	1
1			1	1
0			0	0
1			0	1
0			0	1
1			1	1
1			0	1
1			1	1
0			1	1
1			1	1
1			0	1
1			0	1
0			2	1
1	Private sector employee		0	0
0			1	1
1			2	1
1			0	0
1			1	1
1			2	1
1			0	1
1			1	1
0			1	1
0			1	1
1			1	1
1			0	1
1			1	1
1			1	1
0	Monk		0	1
1			1	1
1			0	1
0			1	1
0			1	1
0	Freelance		0	1
0			2	1
1			2	1
1			1	1
1			1	1
0			1	1
0			1	1
1			0	1
1			0	1
0			0	0
0			1	1
0			1	1
1			1	1
1			1	1
1			1	1
0			1	1
1			1	1
0			1	1
0			1	0
0			1	1
0			1	1
1			1	1
1			0	1
1			0	0
0			0	1
1			1	1
0			0	1
1			0	1
1			0	1
0			1	1
0			2	1
1			1	1
1			0	0
1			0	1
0			0	1
1			1	1
1			1	1
0			1	1
0			1	1
1			1	1
1			1	1
1			0	1
0			1	1
0			1	1
0			1	1
0			0	1
1			0	1
1			1	1
0	Private sector employee		0	1
1			0	0
0			2	1
0	Private sector employee		0	0
0			1	1
1			0	1
0			1	1
0	Private sector employee		1	1
0			0	1
0			1	1
0			1	1
1			0	1
0			0	1
1	Pottery maker		0	1
0			1	1
1			0	1
1			0	1
0			0	1
1			0	1
1			1	1
1			1	1
0			1	1
0			1	1
1			1	1
1			1	1
1			2	1
1			0	1
1			0	1
0			0	1
1			1	1
1			0	1
1			0	1
0			1	1
0			1	1
1			0	1
0			0	1
0			1	1
0			0	1
1			1	1
1			1	1
1			1	1
1			1	1
0			1	0
0			1	1
1			1	1
0			0	0
0			1	0
1			0	1
0			1	1
0			0	1
1			1	1
1			1	1
0			0	1
1			2	1
0			1	0
0			2	1
1			0	1
0			0	1
0			0	1
0			1	1
0			0	1
1			0	1
1			0	1
1			0	0
0			1	1
1			0	1
0			1	0
1			1	0
0			1	1
1			1	1
0			1	1
1			1	1
1			0	1
0			0	1
1			0	1
1			0	1
1			0	1
1			1	1
1			0	1
0			1	1
1			0	1
1			0	1
0			1	1
1			0	1
0			1	1
0			1	1
0			1	1
0			1	1
1			0	1
0			2	1
1			0	1
1			1	1
1			0	1
1			1	1
0	Pottery maker		1	1
1			1	1
0			1	1
0			0	1
0			0	1
1			0	1
1			1	1
1			1	1
0			0	1
1			0	1
0			1	1
0			2	1
0			0	1
0			0	1
1			2	1
1			1	1
1			1	1
0			1	1
1			0	1
0			1	1
0			1	1
0			1	1
0			1	1
1			1	1
1			0	0
0			1	1
0			1	1
1			2	1
0			2	1
0	Livestock production		1	1
1			1	1
1			2	1
1			1	1
1			1	1
1			0	1
1			1	1
1			1	1
0	Livestock production		1	1
0	Livestock production		1	1
0	Livestock production		1	1
1			0	1
0			1	1
0			1	1
0			0	1
0			0	1
1			0	1
0			0	0
0			1	1
0			0	1
1			2	1
0			1	1
0			0	1
1			0	1
1			1	1
1			0	1
1			1	1
0			1	1
0			1	1
1			0	1
0			1	1
1			1	1
0			1	1
0			1	1
0			1	1
0			1	1
1			0	1
0			0	1
0			0	1
1			0	1
1			1	1
0			1	1
1			1	1
0			0	1
1			0	0
1			0	1
0			1	1
1			1	1
1			0	1
1			1	1
1			1	1
1			2	1
0			1	1
1			1	1
1			0	1
1			1	1
1			1	1
1			1	1
1			1	1
1			0	1
1			1	1
1			1	1
1			1	1
1			1	1
1			0	1
1			1	0
1			1	1
0			0	1
1			1	1
1			1	1
1			1	1
0			0	1
0			1	1
0			1	1
0			0	1
0			2	1
1			0	1
1			1	1
0			2	1
1			1	1
1			0	1
1			0	1
1			1	1
0			0	1
0			1	1
1			1	1
0			1	1
1			1	1
0			1	0
1			1	1
0			0	0
0	Retired		1	1
0			1	1
0			1	1
0			0	1
1			1	1
0			1	1
0			1	1
1			1	1
1			0	1
1			1	1
0			1	1
1			0	1
0			1	1
0			0	1
0			1	1
1			1	1
1			1	1
1			0	1
1			0	1
1			0	1
1			0	1
1			0	1
0			0	1
0			0	1
0			1	1
0			1	1
0			1	1
1			1	1
1			0	1
1			1	0
1			1	1
0			1	1
1			0	1
1			0	1
1			0	1
0			1	1
0			0	1
1			1	1
1			0	1
0			1	1
1			1	1
0			1	1
0			0	1
0			0	0
1			0	1
1			0	1
1			0	1
1			1	1
1			0	1
1			1	1
1			1	1
0			1	1
0			1	1
0			1	1
0			1	1
0			1	1
0			0	1
1			1	1
1			0	1
0			2	1
0			1	1
1			0	1
0			1	1
1			0	1
1			2	1
0			1	1
0			1	1
1			1	1
1			0	1
1			0	1
0			1	2
0			1	1
0			1	1
1			0	1
1			0	1
0			1	1
1			1	1
0			1	1
1			0	1
0			1	1
1			0	1
1			1	1
1			0	1
1			1	1
0			0	0
1			1	1
0			1	1
1			0	0
1			0	1
0			1	1
1			0	1
1			0	1
1			0	1
1			2	0
0			2	1
1			1	1
0			0	1
1			1	1
0			1	1
1			0	1
0			1	1
1			1	1
1			0	1
0			1	1
1			0	1
1			1	1
0			0	0
1			0	1
0			1	1
1			0	1
1			1	1
1			1	1
0			1	1
1			0	1
0			1	1
1			1	0
1			1	1
0			0	0
0			1	1
1			1	1
1			1	1
1			1	0
0			1	1
0			0	1
1			0	1
1			0	1
0			0	1
1			0	1
1			1	1
0			1	1
0			1	1
0			0	1
1			1	1
1			0	1
0			1	1
0			1	1
0			0	1
0			0	1
1			1	1
1			1	1
0			1	1
1			1	1
1			1	1
0			1	1
0			1	1
1			1	1
1			0	1
0			1	1
1			1	1
1			1	1
0			1	1
0			1	1
1			1	1
1			0	0
0			1	1
0			1	1
1			1	1
1			1	1
0			1	1
0	Retired		1	1
1			1	1
1			0	1
0			1	1
0			1	1
0	Retired		1	1
1			1	1
1			1	1
1			0	0
1			0	1
1			0	0
1			0	1
0			1	1
1			0	1
1			0	1
0			1	1
0			1	1
0			1	1
1			1	1
0			1	1
0	Retired		1	1
1			0	1
1			1	1
0			0	1
1			0	1
1			1	1
0			0	1
1			0	1
0			1	1
0			1	0
0			0	0
0			0	1
0			0	1
1			1	1
1			1	1
0			0	1
0			1	1
0			1	1
0			0	1
0			0	1
1			0	1
1			0	1
0			1	1
1			0	1
0			0	1
0			1	1
1			0	1
1			0	1
1			0	1
0			1	1
0			1	1
0			1	1
1			0	1
1			0	1
1			0	1
0			1	1
1			1	1
0			1	1
1			1	1
0			1	1
0			0	1
1			1	1
0			1	1
1			1	1
0			2	1
1			1	1
0			1	1
1			0	1
1			0	1
1			0	1
0			1	1
0			1	1
1			1	1
1			1	1
0			0	1
1			1	1
1			0	1
0			0	1
0			1	0
0			1	1
0			1	1
1			1	0
0			1	1
0			1	1
1			0	1
0			0	1
0			2	1
1			0	1
1			0	1
1			2	1
0			1	1
0			1	1
1			0	1
0			1	1
0			1	1
0			1	0
1			1	1
0			1	1
1			1	1
0			1	1
1			0	1
0			0	1
1			0	1
1			1	1
0			1	1
0			1	1
0			1	1
1			0	1
1			1	1
1			0	1
0			1	1
1			1	1
0			1	1
1			1	1
1			1	1
0			1	0
1			0	1
1			1	1
1			0	0
0			1	1
1			1	1
1			1	1
1			2	1
0			1	1
0			1	1
0			1	1
1			0	1
0			1	1
1			1	1
1			1	1
1			0	1
1			1	1
1			0	1
1			1	1
1			1	0
1			1	1
1			0	0
0			0	1
1			1	1
0			1	1
1			1	1
1			1	1
1			0	1
0			1	1
0			1	1
1			1	1
1			0	1
1			0	1
0			0	0
1			1	1
0			1	1
1			1	1
1			2	1
0			1	1
1			0	1
1			1	1
0			0	1
1			0	1
0			0	1
0			1	1
0			1	1
0			1	1
0			1	1
1			1	1
1			1	1
1			1	1
1			1	1
0			1	1
1			0	1
0			0	1
0			1	1
1			0	1
1			0	1
1			1	0
1			1	1
1			0	1
1			0	1
1			0	0
1			0	1
0			1	1
1			1	1
1			0	1
1			1	1
0			1	1
1			1	1
0			1	1
0			0	1
1			1	1
1			0	1
1			1	1
1			0	1
1			1	1
0			0	1
1			0	1
0			1	1
0			1	1
0			1	1
1			0	1
1			0	1
1			0	1
0			0	1
0			1	1
1			1	1
0			1	1
1			1	1
1			1	1
1	Housekeeper		0	1
0			1	1
0			0	1
0			1	1
0			2	1
1			1	1
1			1	1
1			1	1
1			1	1
1			0	1
1			1	1
1			0	1
0			1	1
0			1	1
0			1	1
1			1	1
0	Retired		1	1
0			1	1
0			1	0
0			1	1
1			1	1
0			1	1
1			1	1
0			1	1
1			1	1
1			1	1
1			1	1
1			0	1
1			0	1
1			1	1
0			2	1
1			1	1
1			1	1
0			1	1
1			1	1
1			1	0
0			1	1
0			0	1
0			1	1
0			1	1
0			1	1
0			1	1
1			1	1
1			1	1
0			1	1
1			1	1
1			1	1
1			1	1
1			1	1
0			1	1
1			1	1
1			1	1
1			1	1
1			1	1
1			1	1
0			1	1
1			1	1
1			1	1
0			1	1
1			0	1
1			0	1
1			2	1
0			2	1
1			0	1
1			1	1
1			1	1
0			1	1
0			1	1
1			1	1
1			0	1
0			0	1
1			1	1
1			0	1
1			2	1
1			1	1
1			0	1
0			1	1
0			1	1
1			0	1
1			1	1
1			1	1
1			1	1
1			1	1
1			1	1
0			0	1
1			1	1
1			0	0
0			0	1
1			1	1
1			2	0
0			1	1
1			1	1
0			1	0
0			1	1
0			1	1
0			0	0
1			1	1
0			1	1
1			1	1
1			0	1
1	Private sector employee		1	1
0			1	1
0			1	1
1			1	1
0			1	1
1			0	1
1			1	1
0			1	1
1			1	1
0			0	0
0			1	0
0			0	0
1			0	0
1			1	1
1			1	1
0			1	1
1			1	1
1			0	0
0			1	1
1			1	1
1			1	1
0			1	1
1			1	0
1			1	0
1			1	1
1			0	0
0			1	1
1			0	0
1			0	0
1			1	0
1			1	1
1			1	1
1			1	1
1			1	1
1			1	1
1			0	0
1			1	1
1			0	1
0			1	1
0			1	1
0			1	1
1			0	1
0			1	1
1			0	0
0	Monk		1	1
0	Novice		0	0
0			1	1
1			1	1
1			1	1
0			1	0
0			1	1
1			1	0
1			1	0
1			1	0
0			0	0
0			1	1
0			0	0
1			0	0
1			1	0
0			1	1
0			1	0
1			1	1
0			1	1
0			1	1
1			1	1
1			1	1
0			1	1
0			1	1
1			1	1
1			1	1
0			1	1
1			1	1
1			1	1
1			1	1
0			1	0
0			1	1
1			1	1
0			1	1
1			1	1
1			1	0
0			0	1
0			0	1
0			1	1
1			1	1
0			1	1
0			1	1
0			1	1
1			1	1
1			1	1
0			1	0
0			2	1
0			1	1
1			1	1
0			0	1
1			0	0
1			0	0
0			0	0
0			1	1
0			1	1
1			1	1
0			1	1
0			1	1
0			1	0
0			1	1
0			1	1
1			1	1
0			0	1
0			1	0
1			0	0
1			1	1
0			1	1
1			1	1
0			1	1
1			1	1
1			0	0
0			1	1
0			0	0
0			0	0
0			1	1
1			1	1
0			1	1
0			0	1
1			0	1
1			1	1
0			1	0
1			1	0
0			1	1
0			0	2
0			1	1
0			1	1
0			1	1
0			0	0
1			1	1
0			1	1
1			0	0
1			1	1
0			1	1
1			1	1
0			1	1
0			1	1
1			1	1
0			1	1
1			1	1
1			1	1
1			1	1
1			0	1
0			1	1
1			0	1
0			1	0
1			1	1
0			1	0
0			1	1
0			0	1
1			0	1
1			0	1
1			0	1
1			1	1
1			0	1
1			1	1
1			1	1
1			1	1
0			0	0
0			1	1
1			1	1
0			1	1
0			0	1
0			1	1
0			1	1
0			1	1
0			1	0
0			1	1
1			1	1
0			1	1
0			0	1
0			1	1
0			1	1
1			1	1
1			0	1
0			1	1
1			1	1
0			0	1
1			1	1
1			0	1
1			1	1
1			0	1
1			1	1
0			1	1
1			1	1
0			1	0
0			1	1
1			1	1
1			0	1
1			1	1
1			0	1
1			0	1
1			0	0
0			1	1
1			0	1
1			1	1
1			1	1
1			0	0
1			2	0
0			1	1
1			0	0
0			1	1
1	Private sector employee		0	0
1			1	1
0			1	1
1			1	1
1			1	1
0			1	1
0	Retired		1	1
0			1	0
0			1	1
0			1	1
1			1	1
0			1	1
0			1	1
0			0	1
0			1	1
0			1	0
0			1	0
0			1	1
0			1	1
0			1	1
1			1	1
1			1	1
1			1	1
0			2	1
1			1	1
1			1	1
0			1	0
1			1	1
1			1	1
0			1	0
0			1	1
1			1	1
0			1	0
1			0	1
0			1	1
1			1	1
1			1	1
1			1	1
0			1	1
0			0	0
1			0	0
1			0	1
1			1	1
1			0	0
1			1	1
0			1	1
1			1	1
1			0	1
0			1	1
1			0	1
1			1	1
0			1	1
0			1	1
1			1	1
0			0	1
0			1	1
1			1	1
1			0	1
0			1	1
0			0	1
0			0	1
0			1	1
0			1	1
1			1	1
0			1	1
1			0	1
1			1	1
1			1	1
1			0	1
1			1	0
0			1	1
0			1	0
0			1	0
0			1	1
0			1	1
0			1	1
1			0	1
0			1	1
1			1	1
0			1	1
1			0	0
1			1	1
1			1	1
0			1	1
0			1	1
0			1	1
1			0	1
1			0	1
1			1	1
0			1	1
1			1	1
0			1	1
1			1	1
1			1	1
0			1	1
0			2	1
0			0	0
1			1	1
1			1	1
1			1	1
1			1	1
1			1	1
1	Housekeeper		0	0
1			1	1
0			1	1
0	Driver		0	0
1			0	1
0			0	0
1			0	1
0			1	1
1			0	1
0			2	0
1			0	1
1			0	0
1			2	1
1			1	1
1			0	0
0			0	1
0			1	1
1			1	1
1			0	1
0			0	1
0			0	1
1			0	0
1			1	1
0			0	0
1			0	1
1			1	1
1			1	1
0			1	1
0			0	0
1			1	1
1			1	0
0			0	1
1			0	1
1			1	1
0			0	1
0			0	1
0			1	1
0			0	1
1			1	1
1			0	1
1			1	1
0			0	1
1			1	1
0			1	1
1			0	0
1			0	1
1			0	1
0			0	0
0			0	1
0			1	1
1			0	1
0			0	1
1			0	1
0			1	1
1			0	1
0			0	0
0			2	1
1			1	1
0			1	1
1			0	1
0			0	1
0			0	0
1			1	1
0			1	1
1			1	1
1			0	1
1			0	1
1	Private sector employee		0	1
1	Private sector employee		0	1
1			0	1
0			1	1
1			0	1
1			0	0
0			1	1
0			0	0
0			1	1
0			0	0
1			1	1
1			0	1
1			0	1
1			2	1
1			0	0
1			1	1
1			2	0
1			1	1
1			0	0
0			0	0
1			1	1
1			1	0
0			1	1
0			1	1
0			0	1
0			1	1
0			0	1
1			1	1
1			0	1
0			1	1
1			1	1
1			0	1
1			0	1
1			1	1
1			0	1
1			0	1
1			0	1
0			1	1
0			0	1
1			0	1
0			0	1
0			0	1
1			1	1
1			0	1
1			0	1
1			1	0
1			0	0
0			0	1
0			1	1
1			1	1
1			1	1
1			1	1
1			1	0
0			0	1
0			0	1
1			1	1
0			1	1
1			0	0
0			0	0
0			0	0
0			0	1
0			0	1
1			0	0
1			1	1
0			0	1
1			0	1
1			0	1
0			0	1
0			1	1
0			0	0
1			1	1
0			1	1
0			0	0
1			0	0
1			0	1
1			0	0
0	Private sector employee		0	0
0			1	1
1			0	1
0			0	0
1			2	0
1			0	1
0	Private sector employee		1	1
0			1	1
0			1	1
1			2	1
1			1	1
0			1	1
1			0	1
1			0	0
1			0	1
0			1	1
1			0	0
1			0	1
0			0	0
1			1	1
1			0	0
1			1	1
1			0	0
0			1	1
1			0	0
0			1	1
1			0	1
1			0	1
0			0	1
1			0	1
1			1	1
0			0	0
1			1	1
1			0	0
1			1	0
1			0	1
0			1	1
0			1	1
0			0	1
1			1	1
0			1	0
0			0	0
0			0	1
1			1	1
1			0	0
0			0	1
1			0	1
1	Private sector employee		1	1
1			1	1
0			0	1
1			0	0
0			1	1
1			1	1
1			0	0
1			0	1
1			0	1
0			1	1
0			1	1
1			0	1
0			0	1
1			1	1
0			0	0
0			0	0
0			0	0
1			0	1
0			1	1
0			1	1
1			1	1
1			0	1
1			0	1
1			0	1
0			0	1
1			1	1
0			1	1
1			1	1
0			1	1
1			0	1
1			0	0
1	Retired		0	1
0			0	1
0			0	0
1			0	0
1			1	1
0			1	1
1			0	1
1			0	1
1			0	1
0			1	1
1			0	1
1			0	1
0			0	1
1			0	0
1			0	1
0			0	0
0			0	0
0			0	1
1			1	1
1			1	1
1			1	0
1			1	1
1			0	1
1			1	1
1			1	1
1			0	0
0			1	1
1			0	0
1			0	1
1			1	1
1	Retired		1	1
0			1	1
1			0	0
1			0	1
1			1	1
1			1	1
1			0	0
0			0	1
0			0	1
1			1	1
1			0	0
1			1	1
1			1	1
1			1	1
1			0	0
1			0	0
1			1	1
0			1	0
1			2	1
0			0	0
0			0	0
1			1	1
0			1	1
0			1	1
1			0	1
0			1	1
1			0	1
1			0	0
1			2	1
0			0	0
1			1	0
1			1	1
1	Private sector employee		1	0
1			0	1
1			0	0
1			1	1
0			0	1
1	HCW in village		0	1
1			0	0
1			0	1
0			0	1
1			0	0
0			1	1
0			1	1
1			0	0
1			0	1
1	Private sector employee		0	1
1			1	1
1			0	1
1			1	1
[truncated: 413 more rows]

## Sheet: codebook
Variable		Options
Gender
	0	Male
	1	Female
Laboratory testing
Anti-HEV	0	Negative
	1	Positive
	2	Equivocal
Anti-HAV
	0	Negative
	1	Positive
	2	Equivocal
